# Supplementary material for: Population-level toggling of T cell immune escape at human leukocyte antigen anchor residues in SARS-CoV-2 Spike proteins, in an ethnically diverse population region
Source: PLoS Comput Biol. 2025 Jul 21;21(7):e1013261. doi: 10.1371/journal.pcbi.1013261 (PMC12303384; doi:10.1371/journal.pcbi.1013261)
Supplement: S5 Table — Boldface font = anchor residue Wuhan (wildtype); Red font = emerged variants (non-wuhan); Underlined residues = compensatory mutations; WB = Weak Binder; SB = Strong Binder; NTD - N-terminal domain; RBD - Receptor-binding domain; nAb - neutralizing antibody. (XLSX) [file pcbi.1013261.s005.xlsx]

## Sheet: Table S5
S5 Table. List of escape mutations and related epitope sequences, binding affinity results and supporting evidence from other published sources
Escape_Candidate	HLA_anchor_Motif	Wuhan peptide (and binding status)	variant peptides (and binding status	Predicted new anchor residue	Published T cell epitopes	Published antibody targets	Published structural function	variant of concern
L18F		10-LVSSQCVNL-18	LVSSQCVNF		Found within a DRB1*07:01 presented peptide 8-LPLVSSQCVNLTTRT using massspectrometry, (Obermair 2022, doi: 10.1126/sciadv.abl5394) (1)	NTD supersite escapes several mAb, (McCallum 2021, doi.org/10.1016/j.cell.2021.03.028) (2)	NTD region	Gamma
	A*02:05_x[V(QL)]xxxxxx[L]	WB	NOTbinder
	A*26:01_x[VTILF]xxxxxx[YF]	NOTbinder	WB
	B*15:02_x[QLVP]xxxxxx[FYM]	NOTbinder	WB
L18 with T19R		17- LTTRTQLPP-25	FTTRTQLPP // LRTRTQLPP // FRTRTQLPP					T19R = Delta
latter as 2nd position anchor	B*73:01_x[R]xxxxxx[P]	NOTbinder	NOTbinder // SB // SB
T19I (as c-term anchor)		11-VSSQCVNLT-19	VSSQCVNLI					T19I = Omicron BA.2+
	B*15:16_x[ST(F)]xxxxxx[YIVYF]	NOTbinder	WB
T95I		94-STEKSNIIR-102 ; 90-VYFASTEKS_NDGVYFASTEKSNII	SIEKSNIIR ; VYFASIEKS_NDGVYFASIEKSNII		A*68:01 positive convalescent samples showed T-cell assay activity for 89-GVYFASTEK-97 (Tarke 2021, doi: 10.1016/j.xcrm.2021.100204) (3)			Omicron BA.1
	A*68:01_x[VT]xxxxxx[RK]	WB ;	WB ;	I' at second position
	DRB1*04:01_[FYWILVM]xx[PWILVADE]x[NSTQHR][DEHKNQRSTYACILMV]x[DEHKNQRSTYACILMV]	; SB	; NOTbinder		DR04 ligand in 85- PFNDGVYFASTEKSNII (Liu et al 2021, doi: 10.1038/s41423-021-00717-5) (4)
V213G, L212I/S, D215G		212-LVRDLPQGF-220 ; 207-HTPINLVRD_YSKHTPINLVRDLPQ	LGRDLPQGF // IVRDLPQGF // SGRDLPQGF // LLRGLPQGF ; HTPINLVRG_YSKHTPINLVRGLPQ					Omicron BA.2+ (V213G)
DEL @ 211	A*26:01_x[VTILF]xxxxxx[YF] / A*26:02_x[VTILF]xxxxxx[YFML] / A*26:03_x[VFILT]xxxxxx[YFML] / B*15:02_x[QLVP]xxxxxx[FYM]		NOTbinder // SB // NOTbinder					Omicron BA.1+ (L212I)
INS @ 215-EPE-217	A*30:01_x[YF(VLMIT)]xxxxxx[L(YFM)] / B*07:02_x[P(V)]xxxxxx[L(F)] / B*35:01_x[P(AVYRD)]xxxxxx[YFMLI] / B*58:01_x[AST(G)]xxxxxx[FW(Y)]		NOTbinder // WB // NOTbinder		V213G, L212I, N211 del, 'EPE' insertion reduced affinity to B*07:01 (Nersisyan 2022, doi: 10.7717/peerj.13354) (5)			Omicron BA.1+
	B*07:02_x[P(V)]xxxxxx[L(F)] / B*35:01_x[P(AVYRD)]xxxxxx[YFMLI]	WB	x // x // x // NOTbinder
	DQA1*01:02-DQB1*06:02_xxxxx[LIV(APST)]xx[AGST(LIVP)]	; NOTbinder	; WB
L212S		204-YSKHTPINL-212	YSKHTPINS
	B*15:17_x[TS]xxxxxx[YFLI]	SB	NOTbinder
A222V		221-SALEPLVDL-229	SVLEPLVDL			NTD region targeted by mAb, (McCallum 2021, doi.org/10.1016/j.cell.2021.03.028) (2)	NTD region & important for infectivity/transmission, (Harvey 2021, doi.org/10.1038/ s41579-021-00573-0) (6)	B.1.177
	B*51:01_x[APG(WF)]xxxxxx[VI(WMVL)]	WB	NOTbinder
	C*16:04_x[A]xxxxxx[L]	SB	NOTbinder
	A*2602/03_x[VTILF]xxxxxx[YFML]	NOTbinder	WB
	Spike_A*02:02_x[L(A)]xxxxxx[LV]_221	NOTbinder	WB	V' at second position
	Spike_A*02:05_x[V(QL)]xxxxxx[L]_221	SB	WB	A' at second position
	Spike_A*02:06_x[V(Q)]xxxxxx[V(L)]_221	SB	WB	A' at second position
	Spike_C*01:03_x[AL]xxxxxx[L]_221	SB	WB	V' at second position
	Spike_C*02:03/C*12:04/C*16:02_x[A]xxxxxx[L]_221	SB	WB	V' at second position
	Spike_C*06:03_x[ALP]xxxxxx[L]_221	SB	WB	V' at second position
	Spike_C*03:03/Cw*03:04/Cw*03:05/Cw*03:06/Cw*03:08/Cw*03:09/Cw*08:01/Cw*08:03/Cw*08:04/Cw*08:06/Cw*15:06_x[A]xxxxxx[LM]_221	SB	SB	V' at second position
	Spike_C*03:07_x[A]xxxxxx[LF]_221	SB	SB	V' at second position
	Spike_C*15:02/Cw*15:03_x[A]xxxxxx[LMYF]_221	SB	SB	V' at second position
	Spike_C*15:05/Cw*17:01/Cw*17:02_x[A]xxxxxx[L]_221	SB	SB	V' at second position
	Spike_C*15:07_x[A]xxxxxx[LMY]_221	SB	SB	V' at second position
	Spike_A*68:02_x[TV]xxxxxx[VL]_221	WB	WB	A' at second position
	Spike_C*01:02_x[AL]xxxxxx[L]_221	WB	WB
	Spike_C*02:02/Cw*12:05/Cw*15:04_x[A]xxxxxx[L]_221	WB	WB
	Spike_C*05:01_x[A]xxxxxx[LF]_221	WB	WB	V' at second position
	Spike_C*08:02/Cw*08:05_x[A]xxxxxx[LM]_221	WB	WB	V' at second position
R346K/T		345-TRFASVYAW-353	TKFASVYAW // TTFASVYAW		T cell activation & binding to HLA-C*07:02 (Federico 2023, doi: 10.3389/fimmu.2023.1265044) (7)	Enhanced capacity to escape nAb (Groenheit 2022, doi.org/10.1016/j.lanepe.2022.100564) (8)	In RBD	Omicron BA.4.6+
	B*27:02_x[R]xxxxxx[FYILW]	SB	WB // NOTbinder				Increased transmissibility (Chakraborty 2023, doi: 10.1097/JS9.0000000000000219) (9)
	B*27:03_x[R]xxxxxx[YF(RMWL)]	SB	NOTbinder // NOTbinder
S371F/L, S373P, S375F, T376A		370-NSASFSTFK-378	NLAPFFTFK // NFAPFFTFK // NFAPFFAFK		Multimer staining assays - peptide position 327-387 immunogenic for A*03:01 in convalescents (Meyer 2023, https://doi.org/10.1016/j.celrep.2023.111995) (10)		In ACE2 RBD, Impair infectivity (Pastorio 2022, doi.org/10.1016/j.chom.2022.07.006) (11)	Omicron BA.1+
S371F/L as 2nd position anchor	A*03:01_x[LVM(IAST)]xxxxxx[KY(FR)]	WB	SB // WB // WB
	A*66:01_x[TV(APLIC)]xxxxxx[RK]	SB	SB // WB // WB
S371F/L as C-term anchor		363-ADYSVLYNS-371	ADYSVLYNF // ADYSVLYNL
	B*44:02_x[E(MILD)]xxxxxx[FY]	NOTbinder	WB // WB
	B*44:03_x[E(MILVD)]xxxxxx[YF]	NOTbinder	WB // WB
S375F compensation as C-term anchor		367-VLYNSASFS-375	VLYNFAPFF // VLYNLAPFF
	B*15:02_x[QLVP]xxxxxx[FYM], B*15:12_x[Q(LM)]xxxxxx[YF]	NOTbinder	WB // WB
		NOTbinder	WB // WB
S373P compensation as 2nd position anchor		372-ASFSTFKCY-380	APFFTFKCY
	B*15:02_x[QLVP]xxxxxx[FYM], B*15:08_x[PA]xxxxxx[YF], B*35:01_x[P(AVYRD)]xxxxxx[YFMLI]	SB	WB
	B*15:16_x[ST(F)]xxxxxx[YIVYF], B*15:17_x[TS]xxxxxx[YFLI]	SB	NOTbinder
	B*57:01_x[ATS]xxxxxx[FWY], B*58:01_x[AST(G)]xxxxxx[FW(Y)], Cw*07:03_x[YP]xxxxxx[YL], Cw*07:10_x[YP]xxxxxx[FWY]	WB	NOTbinder
R408S, D405N		400-FVIRGDEVR-408 ; 403-RGDEVRQIA_FVIRGDEVRQIAPGQ	FVIRGNEVR // FVIRGNEVS ; RGNEVSQIA_FVIRGNEVSQIAPGQ		A*68:01 positive convalescent samples showed T-cell assay activity for same peptide 400-FVIRGDEVR-408; (Tarke 2021, doi: 10.1016/j.xcrm.2021.100204) (3)			Omicron BA.2+
	A*66:01_x[TV(APLIC)]xxxxxx[RK]	WB	SB // NOTbinder
	A*68:01_x[VT]xxxxxx[RK]	SB	SB // NOTbinder
	DQA1*01:02-DQB1*06:02_xxxxx[LIV(APST)]xx[AGST(LIVP)]	;NOTbinder	; SB
K417N		409-QIAPGQTGK-417	QIAPGQTGN		A*02:01 binding 417-425 in convalescent samples. (Zhang 2021, https://doi.org/10.1016/j.celrep.2021.109708) (12)		RBD ACE2 attachment position (Thomson 2021, doi: 10.1016/j.cell.2021.01.037; Starr 2020, doi 10.1016/j.cell.2020.08.012) (13, 14)	Omicron BA.1+
	Spike_A*03:01_x[LVM(IAST)]xxxxxx[KY(FR)]	SB	NOTbinder
	Spike_A*66:01_x[TV(APLIC)]xxxxxx[RK]	SB	NOTbinder
N440K		432-CVIAWNSNN-440	CVIAWNSNK		Within an HLA-II restricted peptide in vaccine-breakthrough infections (Tarke 2024, 10.1016/j.xcrm.2024.101583) (15)		Within the RBD region (Starr 2020, doi 10.1016/j.cell.2020.08.012) (14)	Omicron BA.1+
	A*03:01_x[LVM(IAST)]xxxxxx[KY(FR)]	NOTbinder	WB
	A*66:01_x[TV(APLIC)]xxxxxx[RK]	NOTbinder	WB
	A*68:01_x[VT]xxxxxx[RK]	NOTbinder	WB
L452R, N450K		444-KVGGNYNYL-452	KVGGNYNYR // KVGGNYKYL // KVSGNYNYL		A*24:02 binding 448-456 in convalescent samples. (Zhang 2021, https://doi.org/10.1016/j.celrep.2021.109708) (12)	Antibody escape mutation (Greaney 2021, doi: 10.1016/j.chom.2020.11.007) (16)	Within the RBD region (Starr 2020, doi 10.1016/j.cell.2020.08.012) (14)	Omicron BF.7 (L452R)
	A*02:05_x[V(QL)]xxxxxx[L]	WB	NOTbinder // na // SB
	A*02:06_x[V(Q)]xxxxxx[V(L)]	WB	NOTbinder // na // WB
	A*02:14_x[VQL(A)]xxxxxx[L(VM)]	WB	NOTbinder // na // SB
	A*30:01_x[YF(VLMIT)]xxxxxx[L(YFM)]	WB	WB // WB // WB
	A*26:03_x[VFILT]xxxxxx[YFML]	NOTbinder	NOTbinder // na // WB
	A*03:01_x[LVM(IAST)]xxxxxx[KY(FR)]	NOTbinder	WB // NOTbinder // NOTbinder
	A*68:01_x[VT]xxxxxx[RK]	NOTbinder	WB // NOTbinder // NOTbinder
	A*68:02_x[TV]xxxxxx[VL]	NOTbinder	NOTbinder // na // WB
	A*69:01_x[VTA]xxxxxx[VL(MQ)]	NOTbinder	NOTbinder // na // WB
G446S		445-VGGNYNYLY-453	VSGNYNYLY // VGGNYNYRY				RBD ACE2 attachment position (Starr 2020, doi 10.1016/j.cell.2020.08.012) (14)	Omicron BF.XBB+
	B*15:16_x[ST(F)]xxxxxx[YIVYF]	NOTbinder	WB // NOTbinder
	B*15:17_x[TS]xxxxxx[YFLI]	NOTbinder	SB // NOTbinder
	B*57:01_x[ATS]xxxxxx[FWY]	NOTbinder	WB // NOTbinder
F490S		489 - YFPLQSYGF - 497	YSPLQSYGF		T cell reactivity associated with C*07:02 (Saini 2021, 10.1126/sciimmunol.abf7550) (17)		Within the RBD region (Starr 2020, doi 10.1016/j.cell.2020.08.012) (14)	Omicron BF.XBB+
(as 2nd anchor)	A*24:02_x[YF]xxxxxx[FWIL], C*04:01_x[YPF]xxxxxx[LFM]	SB	WB
	A*26:01_x[VTILF]xxxxxx[YF], A*26:02_x[VTILF]xxxxxx[YFML]	NOTbinder	WB
F490S, E484K		482 - GVEGFNCYF -490	GVEGFNCYS // GVKGFNCYF					Omicron BQ.1.1 (E484A)
(490 as C-term anchor)	A*26:01_x[VTILF]xxxxxx[YF], A*26:02_x[VTILF]xxxxxx[YFML], A*26:03_x[VFILT]xxxxxx[YFML], B*15:02_x[QLVP]xxxxxx[FYM]	NOTbinder	NOTbinder // WB
F486V, E484A, T478K		478-TPCNGVEGF - 486	KPCNGVAGF // KPCNGVAGV				486 RBD ACE2 attachment position (Starr 2020, doi 10.1016/j.cell.2020.08.012) (14)	Omicron BQ.1.1 (T478K, F486V)
	B*07:02_x[P(V)]xxxxxx[L(F)], B*07:05_x[P]xxxxxx[L(F)]	WB	WB // WB
	B*15:08_x[PA]xxxxxx[YF]	WB	WB // NOTbinder
	B*35:01_x[P(AVYRD)]xxxxxx[YFMLI], B*35:05_x[P]xxxxxx[F], B*53:01_x[P]xxxxxx[WFL]	SB	WB // NOTbinder
N501Y		493-QSYGFQPTN-501 ; YGFQPTNGV_LQSYGFQPTNGVGYQ	QSYGFQPTY // RSYGFRPTY		DRB1*01:01(FNCYFPLQSYGFQPTNGVGY) MHC assay and T-cell (Chen 2023, doi: 10.1016/j.celrep.2023.112827) (18)		RBD ACE2 attachment position (Starr 2020, doi 10.1016/j.cell.2020.08.012) (14)	Alpha, Omicron BA.1+
as C-term anchor	Spike_B*15:16_x[ST(F)]xxxxxx[YIVYF]_493	NOTbinder	SB					Omicron BA.1 & BA.2 (Q493R)
comp Q493R, Q498R	Spike_B*15:17_x[TS]xxxxxx[YFLI]_493	NOTbinder	SB
	Spike_B*57:01_x[ATS]xxxxxx[FWY]_493	NOTbinder	SB					Omicron BA.1+ (Q498R)
	Spike_B*58:01_x[AST(G)]xxxxxx[FW(Y)]_493	NOTbinder	SB
	Spike_A*03:01_x[LVM(IAST)]xxxxxx[KY(FR)]_493	NOTbinder	WB
	DRB1*01:01_[YFWLIMVA]xx[LMAIVNQ]x[AGSTCP]xx[LAIVNFYMW]	WB	WB // NOTbinder
501 as 2nd position anchor with late compensation		500-TNGVGYQPY-508	TYGVGYQPY // TYGVGHQPY
with Y505H								Omicron BA.1+
	Spike_A*30:02_x[YFLV]xxxxxx[Y]_500	NOTbinder	WB // WB
	Spike_A*30:03_x[FYIVL]xxxxxx[Y]_500	NOTbinder	WB // WB
	Spike_C*07:03_x[YP]xxxxxx[YL]_500	NOTbinder	WB // SB
	Spike_C*07:10_x[YP]xxxxxx[FWY]_500	NOTbinder	WB // SB
	Spike_C*14:02/C*14:03/C*14:04_x[YP]xxxxxx[FWY]_500	NOTbinder	SB // SB
505H as 2nd position anchor		504-GYQPYRVVV-512	GHQPYRVVV
	B*39:01_x[RH]xxxxxx[L(VIM)]	NOTbinder	SB
N501Y compensation for:		497-FQPTNGVGY-505	FRPTYGVGH
505H C-term anchor	C*07:08_x[RQ]xxxxxx[YL], C*18:01_x[RQ]xxxxxx[LY], C*18:02_x[RQ]xxxxxx[LY]	WB	NOTbinder
and Q498R 2nd position anchor	B*15:02_x[QLVP]xxxxxx[FYM], B*15:03_x[QK]xxxxxx[YF], B*15:12_x[Q(LM)]xxxxxx[YF] SB	SB	NOTbinder
	C*07:05_x[RQ]xxxxxx[Y], B*27:05_x[R]xxxxxx[LFYRHK(MI)]	NOTbinder	WB
N501Y compensation for:		495-YGFQPTNGV-503	YSFRPTYGV // YGFQPTYGV // YGFRPTYGV
G496S 2nd position anchor	B*15:16_x[ST(F)]xxxxxx[YIVYF]	NOTbinder	SB // NOTbinder // NOTbinder
with Q498R compensation	B*51:01_x[APG(WF)]xxxxxx[VI(WMVL)], B*51:02_x[APG]xxxxxx[IV], B*51:03_x[APG(FW)]xxxxxx[VIF]	WB	WB // WB // WB
P681R/H cryptic anchor		679-NSPRRARSV-687 ; YQTQTNSPR_CASYQTQTNSPRRAR	NSRRRARSV // NSHRRARSV // KSHRRARSV		B*08:01 positive convalescent samples showed T-cell assay activity for 680-SPRRARSV-687) (Tarke 2021, doi: 10.1016/j.xcrm.2021.100204) (3)			Alpha, Omicron BA.1+
with N679K compensation								Omicron BA.1+
	B*08:01_xx[K(R)]x[K(RH)]xxxx	WB	SB // SB // WB
	DRB5*01:01_[FYLM]xx[QVIM]xxxx[RK]	WB	SB // SB //
A688V as C-term anchor		680-SPRRARSVA-688	SPRRARSVV // SRRRARSVA // SHRRARSVA
with P681R/H 2nd position anchor	B*51:01_x[APG(WF)]xxxxxx[VI(WMVL)], B*51:02_x[APG]xxxxxx[IV], B*51:03_x[APG(FW)]xxxxxx[VIF]	NOTbinder	WB // NOTbinder // NOTbinder		A*26:01 positive convalescent samples showed T-cell assay activity for 686-SVASQSIIAY-695); (Tarke 2021, doi: 10.1016/j.xcrm.2021.100204) (3)
	Spike_B*56:01_x[P]xxxxxx[A(L)]	SB	SB // NOTbinder // NOTbinder
A688V as 2nd position anchor		687-VASQSIIAY-695	VVSQSIIAY
	Spike_A*26:01_x[VTILF]xxxxxx[YF], Spike_A*26:02/A*26:03_x[VTILF]xxxxxx[YFML]	SB	SB
	Spike_A*30:02_x[YFLV]xxxxxx[Y], Spike_A*30:03_x[FYIVL]xxxxxx[Y]	SB	SB		B*57:01 positive convalescent samples showed T-cell assay activity for 685-RSVASQSII-693); (Tarke 2021, doi: 10.1016/j.xcrm.2021.100204) (3)
	Spike_B*15:02_x[QLVP]xxxxxx[FYM], Spike_B*15:08_x[PA]xxxxxx[YF]	SB	SB
	Spike_C*03:02/C*12:02/C*12:03/C*12:06/C*16:01_x[A]xxxxxx[FWY]	SB	SB
	Spike_B*57:01_x[ATS]xxxxxx[FWY]_687, Spike_B*58:01_x[AST(G)]xxxxxx[FW(Y)]	WB	WB
	Spike_B*78:01_x[PAG]xxxxx[A(KS)]x, Spike_C*15:02/C*15:03_x[A]xxxxxx[LMYF], Spike_C*15:07_x[A]xxxxxx[LMY]	WB	NOTbinder
A701V		693-IAYTMSLGA-701 // IAYTMSLGA_QSIIAYTMSLGAENS	IAYTMSLGV // IAYTMSLGV_QSIIAYTMSLGVENS		DRB1*07:01 presentation of SQSIIAYTMSLGAEN in massspectrometry by (Obermair 2022, doi: 10.1126/sciadv.abl5394) (1)		Near the furin cleavage site.	Beta / Iota
	A*02:14_x[VQL(A)]xxxxxx[L(VM)]	NOTbinder	WB
	A*69:01_x[VTA]xxxxxx[VL(MQ)]	NOTbinder	WB
	B*51:01_x[APG(WF)]xxxxxx[VI(WMVL)], B*51:02_x[APG]xxxxxx[IV], B*51:03_x[APG(FW)]xxxxxx[VIF]	NOTbinder	SB
	DRB1*07:01_[FYWILV]xx[DEHKNQRSTY]x[NST]xx[VILYF]	WB	SB
G769V		761-TQLNRALTG-769 // 768-TGIAVEQDK-776 // 764-NRALTGIAV-772	TQLNRALTV // TVIAVEQDK // 764-KRALTGIAV-772		DQB1*06:02 and DQA1*01:02-DQB1*06:02 positive convalescent samples showed T-cell assay activity for 761-775 in (Tarke 2021, doi: 10.1016/j.xcrm.2021.100204) and 764-780 in (Weingarten-Gabbay 2024, doi.org/10.1016/j.celrep.2023.113596), respectively. (3, 19)			Delta
	A*02:06_x[V(Q)]xxxxxx[V(L)], A*02:14_x[VQL(A)]xxxxxx[L(VM)]	NOTbinder // na	SB // na
	A*66:01_x[TV(APLIC)]xxxxxx[RK]	na // NOTbinder	na // WB
	A*68:01_x[VT]xxxxxx[RK]	na // NOTbinder	na // SB		764-80 DR4 binder Yeast display assays in (Liu 2021, doi: 10.1038/s41423-021-00717-5) (4)
	DQA1*01:02-DQB1*06:02_xxxxx[LIV(APST)]xx[AGST(LIVP)]	NOTbinder	WB // WB // na		DRB1* 04:01 associated with N764K in transgenic mice Tcell assay in (Reynolds 2022, doi: 10.1126/science.abq1841) (20)
	DRB1*04:01_[FYWILVM]xx[PWILVADE]x[NSTQHR][DEHKNQRSTYACILMV]x[DEHKNQRSTYACILMV]	WB // WB // na	NOTbinder
	DPA1*02:01-DPB1*09:01_[RK]xxxx[AGL]xx[LV]	na // na //WB	na // na //SB
N856K cryptic anchor		852-AQKFNGLTV-860 // 848-DLICAQKFN-856	AQKFKGLTV // DLICAQKFK		DRB1*15:01 presentation of overlapping wuhan peptide starting at position 856 observed using massspectrometry, by (Obermair 2022, doi: 10.1126/sciadv.abl5394) (1)			Omicron BA.1+
	B*08:01_xx[K(R)]x[K(RH)]xxxx	NOTbinder	SB
	B*08:02_xx[K(RY)]x[K(H)]xxxx	NOTbinder	WB
	A*66:01_x[TV(APLIC)]xxxxxx[RK]	na // NOTbinder	na // WB
L981F		973-ISSVLNDIL-981	ISSVLNDIF		Dextramer signal gating A*2 response for peptide 976-984 (Nielsen 2021, doi: 10.1016/j.ebiom.2021.103410.) (21)		Enhances infectivity (Pastorio 2022, doi.org/10.1016/j.chom. 2022.07.006) (11)	Omicron BA.1+
	B*58:01_x[AST(G)]xxxxxx[FW(Y)]	WB	SB	L' at C-term position
	B*57:02_x[ATS]xxxxxx[FW]	WB	SB	L' at C-term position
	B*15:16_x[ST(F)]xxxxxx[YIVYF], B*15:17_x[TS]xxxxxx[YFLI]	NOTbinder	WB
	B*57:01_x[ATS]xxxxxx[FWY]	NOTbinder	WB
	DRB1*11:04_[ILV]xx[LVMAFY]x[RKH]xx[AGSP]	SB	WB
Boldface font = anchor residue Wuhan (wildtype) ; Red font = emerged variants (non-wuhan) ; Underlined residues = compensatory mutations ; WB = Weak Binder ; SB = Strong Binder; NTD - N-terminal domain; RBD - Receptor-binding domain; nAb - neutralizing antibody
REFERENCES
1. Obermair FJ, Renoux F, Heer S, Lee CH, Cereghetti N, Loi M, et al. High-resolution profiling of MHC II peptide presentation capacity reveals SARS-CoV-2 CD4 T cell targets and mechanisms of immune escape. Sci Adv. 2022;8(17):eabl5394.
2. McCallum M, De Marco A, Lempp FA, Tortorici MA, Pinto D, Walls AC, et al. N-terminal domain antigenic mapping reveals a site of vulnerability for SARS-CoV-2. Cell. 2021;184(9):2332-47 e16.
3. Tarke A, Sidney J, Kidd CK, Dan JM, Ramirez SI, Yu ED, et al. Comprehensive analysis of T cell immunodominance and immunoprevalence of SARS-CoV-2 epitopes in COVID-19 cases. Cell Rep Med. 2021;2(2):100204.
4. Liu R, Jiang W, Mellins ED. Yeast display of MHC-II enables rapid identification of peptide ligands from protein antigens (RIPPA). Cell Mol Immunol. 2021;18(8):1847-60.
5. Nersisyan S, Zhiyanov A, Zakharova M, Ishina I, Kurbatskaia I, Mamedov A, et al. Alterations in SARS-CoV-2 Omicron and Delta peptides presentation by HLA molecules. PeerJ. 2022;10:e13354.
6. Harvey WT, Carabelli AM, Jackson B, Gupta RK, Thomson EC, Harrison EM, et al. SARS-CoV-2 variants, spike mutations and immune escape. Nat Rev Microbiol. 2021;19(7):409-24.
7. Federico L, Malone B, Tennøe S, Chaban V, Osen JR, Gainullin M, et al. Experimental validation of immunogenic SARS-CoV-2 T cell epitopes identified by artificial intelligence. Front. Immunol. 2023;14: 1265044.
8. Groenheit R, Galanis I, Sonden K, Sperk M, Movert E, Bacchus P, et al. Rapid emergence of omicron sublineages expressing spike protein R346T. Lancet Reg Health Eur. 2023;24:100564.
9. Chakraborty C, Bhattacharya M, Chopra H, Bhattacharya P, Islam MA, Dhama K. Recently emerged omicron subvariant BF.7 and its R346T mutation in the RBD region reveal increased transmissibility and higher resistance to neutralization antibodies: need to understand more under the current scenario of rising cases in China and fears of driving a new wave of the COVID-19 pandemic. Int J Surg. 2023;1…
10. Meyer S, Blaas I, Bollineni RC, Delic-Sarac M, Tran TT, Knetter C, et al. Prevalent and immunodominant CD8 T cell epitopes are conserved in SARS-CoV-2 variants. Cell Reports 2023;42(1):111995.
11. Pastorio C, Zech F, Noettger S, Jung C, Jacob T, Sanderson T, et al. Determinants of Spike infectivity, processing, and neutralization in SARS-CoV-2 Omicron subvariants BA.1 and BA.2. Cell Host Microbe. 2022;30(9):1255-68 e5.
12. Zhang H, Deng S, Ren L, Zheng P, Hu X, Jin T, et al. Profiling CD8(+) T cell epitopes of COVID-19 convalescents reveals reduced cellular immune responses to SARS-CoV-2 variants. Cell Rep. 2021;36(11):109708.
13. Thomson EC, Rosen LE, Shepherd JG, Spreafico R, da Silva Filipe A, Wojcechowskyj JA, et al. Circulating SARS-CoV-2 spike N439K variants maintain fitness while evading antibody-mediated immunity. Cell. 2021;184(5):1171-87 e20.
14. Starr TN, Greaney AJ, Hilton SK, Ellis D, Crawford KHD, Dingens AS, et al. Deep Mutational Scanning of SARS-CoV-2 Receptor Binding Domain Reveals Constraints on Folding and ACE2 Binding. Cell. 2020;182(5):1295-310 e20
15. Tarke A, Ramezani-Rad P, Pereira Neto TA, Lee Y, Silva-Moraes V, Goodwin B, et al. SARS-CoV-2 breakthrough infections enhance T cell response magnitude, breadth, and epitope repertoire. Cell Red Med. 2024;5(6):101583.
16. Greaney AJ, Starr TN, Gilchuk P, Zost SJ, Binshtein E, Loes AN, et al. Complete Mapping of Mutations to the SARS-CoV-2 Spike Receptor-Binding Domain that Escape Antibody Recognition. Cell Host Microbe. 2021;29(1):44-57 e9.
17. Saini SK, Hersby DS, Tamhane T, Povlsen HR, Amaya Hernandez SP, Nielsen M, et al. SARS-CoV-2 genome-wide T cell epitope mapping reveals immunodominance and substantial CD8(+) T cell activation in COVID-19 patients. Science immunology. 2021;6(58).
18. Chen Y, Mason GH, Scourfield DO, Greenshields-Watson A, Haigh TA, Sewell AK, et al. Structural definition of HLA class II-presented SARS-CoV-2 epitopes reveals a mechanism to escape pre-existing CD4+ T cell immunity. Cell Rep. 2023;42(8):112827.
19. Weingarten-Gabbay S, Chen DY, Sarkizova S, Taylor HB, Gentili M, Hernandez GM, et al. The HLA-II immunopeptidome of SARS-CoV-2. Cell Rep. 2024;43(1):113596.
20. Reynolds CJ, Pade C, Gibbons JM, Otter AD, Lin KM, Munoz Sandoval D, et al. Immune boosting by B.1.1.529 (Omicron) depends on previous SARS-CoV-2 exposure. Science. 2022;377(6603):eabq1841.
21. Nielsen SSF, Vibholm LK, Monrad I, Olesen R, Frattari GS, Pahus MH, et al. SARS-CoV-2 elicits robust adaptive immune responses regardless of disease severity. EBioMedicine. 2021;68:103410.
