# Supplementary material for: Population-level toggling of T cell immune escape at human leukocyte antigen anchor residues in SARS-CoV-2 Spike proteins, in an ethnically diverse population region
Source: PLoS Comput Biol. 2025 Jul 21;21(7):e1013261. doi: 10.1371/journal.pcbi.1013261 (PMC12303384; doi:10.1371/journal.pcbi.1013261)
Supplement: S1 Code — (PY) [file pcbi.1013261.s006.py]

#Version 23 May 2023 written by Nobubelo.Ngandu@mrc.ac.za
#To search through a sequence alignment and identify 9-mer peptide positions containing known HLA class I anchor motifs
#the search is limited to HLA-I alleles with known 9-mer anchor motifs
#INPUT: (i) an amino acid sequence alignment (ii) a list of of HLA and anchor motif pairs in a tab-delimited text file
#OUTPUT: Table with list of positions where matches to anchor motifs were found and counts of matches & mismatches from the sequence alignment
#TO RUN: python search_motifs_9mers.py seqfile1.fas seqfile2.fas etc

from fastaReader import *                   #expects a fasta reader function in the same folder 
import re
import sys
seqfilesIN = sys.argv[1:]

def allele_motif_patterns(f):           #f = file with list of HLA class I anchor motifs (in Table S3)
    lines = f.readlines()
    allele_motifs = {}          
    for line in lines:
        allele = line.strip().split("\t")[0].strip()
        motif = line.strip().split("\t")[-1].strip()
        motiff = re.sub("\(","", motif)
        mottif = re.sub("\)","", motiff)
        mot = re.sub("x",".",mottif)
        allele_motifs[allele] = [mot, motif]
    return allele_motifs

Mfile = open("./HLA_I_motifs.txt","r")      #create file using Table S3 or user's own list
mdata = allele_motif_patterns(Mfile)  #allele:[search_motif, raw_motif]

#####

for seqfile in seqfilesIN:
	outf = open(seqfile[:-4]+"out9mer.txt", "w") 

        seqdata = fasta_read(seqfile)    #using the function in fastaReader          
	### find matches of anchor motifs
        matches = {}                #count of motif matches at each site
        matcheslist = {}            
        matchespc = {}              
	
        for sd in seqdata:
		seqname = sd
                seq = seqdata[sd]

		else:					
			matchfind = []			
			for hla in mdata:      	
				p = re.compile(mdata[hla][0])   #create motif search pattern
				for y in range(len(seq)):
					m = p.match(seq[y:y+9])		#search every possible 9 mer in the sequence
					if m:
						if "X" not in seq[y:y+9]:			#exclude peptides with any ambiguity
							matchfind.append(str(y)+"_"+hla+"_"+seq[y:y+9])
					else:
						pass
	
			for hlap in matchfind:
				ssit = hlap.split("_")[0]	#start site
				hla = hlap.split("_")[1]
				spep = hlap.split("_")[-1]	#peptide
				hlasi = ssit+"_"+hla
				if hlasi in matches:
					matches[hlasi]= matches[hlasi]+1		#counts overall hla motif matches at site
				else:
					matches[hlasi] = 1
				if hlasi in matcheslist:
					if spep not in matcheslist[hlasi]:		
						matcheslist[hlasi].append(spep)
					else:
						pass
				else:
					matcheslist[hlasi] = [spep]
				if hlap not in matchespc:				#count frequency of each matched unique peptide in the alignment
					matchespc[hlap] =1
				else:
					matchespc[hlap] = matchespc[hlap]+1

    #get list of mismatched peptides where matches were found in at least 1 sequence, ambiguity 'X' not accepted

	mismatcheslist = {}         #site_hla: [unmatched variant list]
	mismatchesCount = {}	    
	for ss in matcheslist:
		sst = ss.split("_")[0]
		sshl = ss.split("_")[1]
		p = re.compile(mdata[sshl][0])
		for sq in seqdata:			#check for mismatches across all sequences in the alignment
			var = seqdata[sq][int(sst):int(sst)+9] 
			mp = p.match(var)
			if mp:
				pass
			else:
				if var not in matcheslist[ss] and 'X' not in var:	 
					varp = ss+"_"+var
					if ss not in mismatcheslist:
						mismatcheslist[ss] = [var]
						mismatchesCount[varp]=1
					else:
						if var not in mismatcheslist[ss]:
							mismatcheslist[ss].append(var)
							mismatchesCount[varp]=1
						else:
							mismatchesCount[varp]=mismatchesCount[varp]+1
    #write data to file only if overall match at site is in at least 1% of sequences
	outf.write("HLA\tmotif\tAA_site\tTotalSeqsMatched\tNumSeqsINFILE\tPropSeqMatched\tPeptideMatched\tCountPepMatches\tUnmatchedPeptidesANDcounts\n")
	
	for mat in matches:
		mprop = float(matches[mat])/len(seqdata)
	        if mprop > 0.0099: 			
	             	hs = mat.split("_")[0]          
	                hl = mat.split("_")[1]          
	                
			for pep in matcheslist[mat]:	#for each unique matched peptide
	        	        hp = mat+"_"+pep 
                        	outf.write(hl+"\t"+mdata[hl][1]+"\t"+ hs+"\t"+str(matches[mat])+"\t"+str(len(seqdata))+"\t"+str(round(mprop,2))+"\t"+pep+"\t"+str(matchespc[hp])) 
				if mat in mismatcheslist:		#if a variant exists
					for vdp in mismatcheslist[mat]:		
						outf.write("\t"+vdp+"\t"+str(mismatchesCount[mat+"_"+vdp]))   
				else:
					outf.write("\tNo_unmatched_anchors")
				outf.write("\n")
	outf.close()
Mfile.close()
